# Supplementary material for: Antioxidant and Cytotoxic Activities of Usnea barbata (L.) F.H. Wigg. Dry Extracts in Different Solvents
Source: Plants (Basel). 2021 May 1;10(5):909. doi: 10.3390/plants10050909 (PMC8147331; doi:10.3390/plants10050909)
Supplement: Supplementary file 1 [file plants-10-00909-s001.zip]

Archive with 1 entries (1 files):
- plants-1193647-supplementary.pdf
